# Supplementary material for: Hybrid Nanosystems Based on Nicotinate-Functionalized Mesoporous Silica and Silver Chloride Nanoparticles Loaded with Phenytoin for Preventing Pseudomonas aeruginosa Biofilm Development
Source: Pharmaceuticals (Basel). 2022 Jul 18;15(7):884. doi: 10.3390/ph15070884 (PMC9316646; doi:10.3390/ph15070884)
Supplement: Supplementary file 1 [file pharmaceuticals-15-00884-s001.zip]

Archive with 1 entries (1 files):
- pharmaceuticals-1803391-supplementary.pdf
